# Supplementary material for: Combining Pathway Identification and Breast Cancer Survival Prediction via Screening-Network Methods
Source: Front Genet. 2018 Jun 14;9:206. doi: 10.3389/fgene.2018.00206 (PMC6011013; doi:10.3389/fgene.2018.00206)
Supplement: Supplementary file 2 [file Table_2.XLSX]

## Sheet: Table S2
Table S2:﻿ List of the BMD-genes selected by the combination of BMD-screening and network-based Cox regression methods (Coxnet and ADMMnet) for mRNA expression data and the integration on mRNA and CNAs data.
	mRNA DATA: BMD-genes		mRNA+CNAs DATA: BMD-genes
	Coxnet	ADMMnet	Coxnet	ADMMnet
	ACRV1	ACRV1	AFF3	AFF3
	ACVR1B	ACVR1B	ARVCF	ARVCF
	AFF3	AFF3	ATXN3	AURKA
	ALDH3B2	ALDH3B2	AURKA	BCL2
	ARVCF	ARVCF	BCL2	EXPH5
	ATXN3	ATXN3	EXPH5	FGFR4
	BCL2	BCL2	FGFR4	FUT3
	CDC7	CDC7	FUT3	ITIH1
	CPA1	CLEC4M	GPA33	LRP2
	EXPH5	CPA1	ITIH1	PAX9
	FGFR4	EXPH5	LRP2	PCM1
	FMO3	FGFR4	MAGEC1	PDZK1
	FUT3	FMO3	MSX2	PNLIPRP1
	GLP1R	FUT3	PAX9	REL
	GPA33	GLP1R	PCM1	RRM2
	ITIH1	GPA33	PDZK1	SPC25
	KALRN	IL1A	PNLIPRP1	TMEM26
	KISS1	ITIH1	REL	TROAP
	LRP2	KALRN	RRM2	UBE2C
	MAGEC1	KISS1	SPC25
	MEP1B	LRP2	TERF1
	MSX2	MAGEC1	TMEM26
	PCM1	MEP1B	TROAP
	PDZK1	METAP2	UBE2C
	PIK3C2G	MSX2
	PKMYT1	PCM1
	PNLIPRP1	PDZK1
	REL	PIK3C2G
	RRM2	PKMYT1
	SERPINA4	PNLIPRP1
	SLC6A5	REL
	SPC25	RRM2
	TACR1	SERPINA4
	TERF1	SHMT1
	TMEM26	SLC6A5
	TROAP	SPC25
	UBE2C	TACR1
	ZNF37A	TERF1
		TMEM26
		TROAP
		UBE2C
		ZNF37A
		ZP2
