# Supplementary material for: Combining Pathway Identification and Breast Cancer Survival Prediction via Screening-Network Methods
Source: Front Genet. 2018 Jun 14;9:206. doi: 10.3389/fgene.2018.00206 (PMC6011013; doi:10.3389/fgene.2018.00206)
Supplement: Supplementary file 3 [file Table_3.XLSX]

## Sheet: Table S3
Table S3: mRNA expression data: results obtained from the combination of BMD+DAD-screening and network-penalized methods (Coxnet and ADMMnet) using threshold (d_BMD, d_DAD), for d_BMD = 528 and d_DAD = 100, 200, . . . , 2000. The BMD+DAD-genes are collected in: genes-HEFaIMp-high, genes-HEFaIMp-low and genes-no-HEFaIMp. The value of the parameter α is 0.5.
	mRNA DATA
	BMD+DAD-genes: number of the high-risk genes or potential biomarkers selected by network Cox regression methods (Coxnet and ADMMnet) method after the BMD+DAD-screening.
	genes-HEFaIMp-high: BMD+DAD-genes that match the genes selected by HEFaIMp tool with p-value < 0.05.
	genes-HEFaIMp-low: BMD+DAD-genes that match the genes selected by HEFaIMp tool with p-value > 0.05.
	genes-no-HEFalMp: BMD+DAD-genes that are not covered by the HEFaIMp tool.
	Method	Threshold	# BMD+DAD-genes	p-value	α	λ	# genes-HEFaIMp-high	# genes-HEFalMp-low	# genes-no-HEFalMp
	Coxnet	623	35	2.13e-05	0.5	0.08323	33	2	0
	Coxnet	721	47	1.23e-05	0.5	0.07719	40	6	1
	Coxnet	819	48	7.23e-06	0.5	0.08157	36	10	2
	Coxnet	916	51	2.1e-05	0.5	0.08127	35	13	3
	Coxnet	1014	54	2.3e-05	0.5	0.07920	33	18	3
	Coxnet	1110	37	4.05e-06	0.5	0.09158	21	14	2
	Coxnet	1207	32	1.17e-06	0.5	0.09613	17	14	1
	Coxnet	1299	34	4.45e-06	0.5	0.09347	18	15	1
	Coxnet	1390	33	1.66e-06	0.5	0.09652	14	7	1
	Coxnet	1485	35	2.17e-06	0.5	0.09539	16	16	1
	Coxnet	1581	32	1.69e-06	0.5	0.10159	15	15	2
	Coxnet	1680	28	1.46e-06	0.5	0.10375	14	12	2
	Coxnet	1778	32	3.12e-06	0.5	0.10080	15	15	2
	Coxnet	1874	24	3.21e-06	0.5	0.10709	14	7	3
	Coxnet	1968	26	5.6e-06	0.5	0.10515	14	9	3
	Coxnet	2064	45	1.49e-05	0.5	0.09623	17	22	6
	Coxnet	2160	38	4.49e-05	0.5	0.09968	15	18	5
	Coxnet	2257	37	4.38e-05	0.5	0.10058	14	18	5
	Coxnet	2353	35	3.16e-05	0.5	0.10349	14	16	5
	Coxnet	2450	39	1.71e-05	0.5	0.10195	14	20	5
	ADMMnet	623	31	1.51e-07	0.5	0.08751	30	1	0
	ADMMnet	721	48	6.74e-06	0.5	0.07686	41	6	1
	ADMMnet	819	43	9.31e-06	0.5	0.08378	31	10	2
	ADMMnet	916	52	9.19e-06	0.5	0.08078	36	13	3
	ADMMnet	1014	42	6.78e-06	0.5	0.08620	25	15	2
	ADMMnet	1110	31	9.19e-07	0.5	0.09463	17	13	1
	ADMMnet	1207	25	2.21e-07	0.5	0.10363	14	10	1
	ADMMnet	1299	25	2.83e-07	0.5	0.10289	14	10	1
	ADMMnet	1390	26	4.21e-07	0.5	0.10322	14	11	1
	ADMMnet	1485	25	6.80e-07	0.5	0.10356	14	9	2
	ADMMnet	1581	25	1.25e-07	0.5	0.10535	14	9	2
	ADMMnet	1680	30	1.54e-06	0.5	0.10225	14	14	2
	ADMMnet	1778	33	7.24e-06	0.5	0.10007	15	16	2
	ADMMnet	1874	23	1.01e-07	0.5	0.10910	14	6	3
	ADMMnet	1968	30	9.97e-06	0.5	0.10341	14	13	3
	ADMMnet	2064	29	2.83e-08	0.5	0.10736	14	10	5
	ADMMnet	2160	36	3.17e-05	0.5	0.10140	14	17	5
	ADMMnet	2257	25	6.89e-06	0.5	0.11065	14	7	4
	ADMMnet	2353	25	6.89e-06	0.5	0.11039	14	7	4
	ADMMnet	2450	25	9.01e-08	0.5	0.10983	14	7	4
