# Supplementary material for: Combining Pathway Identification and Breast Cancer Survival Prediction via Screening-Network Methods
Source: Front Genet. 2018 Jun 14;9:206. doi: 10.3389/fgene.2018.00206 (PMC6011013; doi:10.3389/fgene.2018.00206)
Supplement: Supplementary file 4 [file Table_4.XLSX]

## Sheet: Table S4
Table S4: Integration of mRNA expression data and copy number aberrations (CNAs) data: results obtained from the combination of BMD+DAD-screening and network-penalized methods (Coxnet and ADMMnet) using threshold (d_BMD, d_DAD), for d_BMD = 526 and d_DAD = 100, 200, . . . , 2000. The BMD+DAD-genes are collected in: genes-HEFaIMp-high, genes-HEFaIMp-low and genes-no-HEFaIMp. The value of the param…
	mRNA+CNAs DATA
	BMD+DAD-genes: number of the high-risk genes or potential biomarkers selected by network Cox regression methods (Coxnet and ADMMnet) method after the BMD+DAD-screening.
	genes-HEFaIMp-high: BMD+DAD-genes that match the genes selected by HEFaIMp tool with p-value < 0.05.
	genes-HEFaIMp-low: BMD+DAD-genes that match the genes selected by HEFaIMp tool with p-value > 0.05.
	genes-no-HEFalMp: BMD+DAD-genes that are not covered by the HEFaIMp tool.
	Method	Threshold	# BMD+DAD-genes	p-value	α	λ	# genes-HEFaIMp-high	# genes-HEFalMp-low	# genes-no-HEFalMp
	Coxnet	623	30	1.34e-08	0.5	0.08755	27	3	0
	Coxnet	720	24	3.97e-09	0.5	0.09593	20	3	1
	Coxnet	818	24	1.06e-09	0.5	0.09835	19	4	1
	Coxnet	915	31	2.13e-09	0.5	0.09489	20	9	2
	Coxnet	1008	27	2.2e-08	0.5	0.09980	18	8	1
	Coxnet	1100	28	1.88e-08	0.5	0.10087	18	9	1
	Coxnet	1198	28	4.29e-08	0.5	0.10202	17	10	1
	Coxnet	1295	34	3.04e-09	0.5	0.09660	19	14	1
	Coxnet	1392	37	5.6e-09	0.5	0.09658	19	17	1
	Coxnet	1488	34	2.96e-09	0.5	0.09947	18	15	1
	Coxnet	1585	39	6.48e-08	0.5	0.09581	19	19	1
	Coxnet	1681	32	5.55e-08	0.5	0.10176	16	14	2
	Coxnet	1776	31	5.59e-09	0.5	0.10330	15	14	2
	Coxnet	1871	30	7.18e-09	0.5	0.10563	15	13	2
	Coxnet	1967	36	6.62e-08	0.5	0.10227	16	17	3
	Coxnet	2064	38	8.41e-08	0.5	0.10134	17	18	3
	Coxnet	2160	27	4.85e-09	0.5	0.10928	13	13	1
	Coxnet	2253	28	1.67e-08	0.5	0.11119	13	14	1
	Coxnet	2350	40	3.84e-06	0.5	0.10048	16	21	3
	Coxnet	2444	40	2.51e-06	0.5	0.10170	16	20	4
	ADMMnet	623	26	5.02e-09	0.5	0.08920	24	2	0
	ADMMnet	720	24	4.85e-09	0.5	0.09670	20	3	1
	ADMMnet	818	21	2.77e-09	0.5	0.10017	18	3	0
	ADMMnet	915	31	4.41e-08	0.5	0.09229	20	9	2
	ADMMnet	1008	27	3.74e-08	0.5	0.09919	18	8	1
	ADMMnet	1100	26	9.64e-09	0.5	0.10202	17	8	1
	ADMMnet	1198	29	1.18e-09	0.5	0.09820	18	10	1
	ADMMnet	1295	34	2.06e-08	0.5	0.09530	19	14	1
	ADMMnet	1392	35	1.29e-09	0.5	0.09923	18	16	1
	ADMMnet	1488	37	1.52e-09	0.5	0.09826	19	17	1
	ADMMnet	1585	39	4.94e-08	0.5	0.09627	19	19	1
	ADMMnet	1681	39	9.71e-09	0.5	0.09793	19	18	2
	ADMMnet	1776	31	3.33e-09	0.5	0.10368	15	14	2
	ADMMnet	1871	31	3.75e-08	0.5	0.10510	15	14	2
	ADMMnet	1967	36	5.81e-08	0.5	0.10326	16	17	3
	ADMMnet	2064	27	3.09e-09	0.5	0.10751	14	12	1
	ADMMnet	2160	27	4.98e-09	0.5	0.10985	13	13	1
	ADMMnet	2253	36	1.78e-07	0.5	0.10292	15	18	3
	ADMMnet	2350	39	2.54e-06	0.5	0.10076	16	20	3
	ADMMnet	2444	33	1.11e-05	0.5	0.10798	13	18	2
