# Supplementary material for: Combining Pathway Identification and Breast Cancer Survival Prediction via Screening-Network Methods
Source: Front Genet. 2018 Jun 14;9:206. doi: 10.3389/fgene.2018.00206 (PMC6011013; doi:10.3389/fgene.2018.00206)
Supplement: Supplementary file 5 [file Table_5.XLSX]

## Sheet: Table S5
Table S5. mRNA expression data: identification of the common BMD+DAD-genes occurrence sorted in an ordered list by using the combination of BMD+DAD-screening and network Cox regression methods (Coxnet and ADMMnet).
	Legend
	BMD+DAD-genes: ﻿high-risk genes or potential biomarkers selected by the the combination of BMD+DAD-screening and network Cox regression methods (Coxnet and ADMMnet).
	Gene frequency: number of times the BMD+DAD-genes occurrence.
	p_value_HEFaIMp: score identified in the HEFaIMp tool. The value p_value_HEFaIMp=NA identifies the BMD+DAD-genes that are not covered by HEFaIMp tool.
										p_value_HEFaIMp
	mRNA DATA: BMD+DAD-screening+Coxnet				mRNA DATA: BMD+DAD-screening+ADMMnet
	BMD+DAD-genes	Gene frequency	p_value_HEFaIMp		BMD+DAD-genes	Gene frequency	p_value_HEFaIMp			>1 0.05 0
	AFF3	20	0.78381		AFF3	20	0.78381		Not significant Significant
	ARVCF	20	0.83663		ARVCF	20	0.83663		(From: http://hefalmp.princeton.edu/hefalmp)
	BCL2	20	0.7865		BCL2	20	0.7865
	EXPH5	20	0.9289		EXPH5	20	0.9289
	FGFR4	20	0.95524		FGFR4	20	0.95524
	FUT3	20	0.86552		FUT3	20	0.86552
	LRP2	20	0.81591		LRP2	20	0.81591
	PDZK1	20	0.81567		PDZK1	20	0.81567
	PKMYT1	20	0.94227		PKMYT1	20	0.94227
	REL	20	0.81519		REL	20	0.81519
	SPC25	20	0.00228		SPC25	20	0.00228
	TMEM26	20	0.84141		TMEM26	20	0.84141
	TROAP	20	0.96135		TROAP	20	0.96135
	UBE2C	20	0.81569		UBE2C	20	0.81569
	CALHM4	19	NA		CALHM4	19	NA
	EPHA6	19	0.88245		EPHA6	19	0.88245
	KLF14	19	0.81569		KLF14	19	0.81569
	NDRG4	18	0.76685		RNF168	16	0.76685
	FXYD4	16	0.73224		NDRG4	15	0.73224
	KAAG1	16	0.86638		FXYD4	13	0.86638
	RNF168	16	0.77198		KAAG1	12	0.77198
	HCRTR1	15	0.99413		SPRED3	12	0.99413
	HIST1H1B	15	0.91346		HCRTR1	11	0.91346
	FEZF1	13	0.95		HIST1H1B	11	0.95
	PNLIPRP1	12	0.89807		LINC00965	11	NA
	SPRED3	12	0.07367		ZNF19	10	0.07367
	ZNF19	12	0.74465		ERBB2	9	0.74465
	LINC00965	11	NA		PNLIPRP1	7	0.91547
	MSX2	10	0.0414		ANP32C	6	0.0414
	ERBB2	9	0.964		FEZF1	6	0.964
	MRGPRX2	9	0.44073		ITIH1	6	0.44073
	ITIH1	8	0.77425		MRGPRX2	6	0.77425
	OR2B11	8	0.81573		MSX2	6	0.81573
	ATXN3	7	0.794		ATXN3	5	0.794
	C17orf99	7	NA		CCDC71L	5	NA
	MAGEC1	7	0.85776		FEZF2	5	0.85776
	SYNPR	7	0.93876		FMO3	5	0.93876
	ZNF774	7	0.98191		GLP1R	5	0.98191
	ANP32C	6	0.82275		GPA33	5	0.82275
	GLP1R	6	0.84463		MAGEC1	5	0.84463
	PCM1	6	0.81573		MYL12B	5	NA
	TACR1	6	0.93705		PCM1	5	0.93705
	ACRV1	5	0.78473		TACR1	5	0.78473
	CCDC71L	5	NA		ZNF774	5	0.83256
	CDC7	5	0.81572		ACRV1	4	0.81572
	FEZF2	5	0.81573		C17orf78	4	0.81573
	FMO3	5	0.81572		C17orf99	4	NA
	GPA33	5	0.69894		CDC7	4	0.69894
	GPR151	5	0.81811		OR2B11	4	0.81811
	MYL12B	5	NA		PRAMEF7	4	0.81573
	PIK3C2G	5	0.91906		PROKR2	4	0.91906
	PRAMEF7	5	0.81571		RRM2	4	0.81571
	RRM2	5	0.71972		SYNPR	4	0.71972
	ZNF37A	5	0.78302		ZNF37A	4	0.78302
	ADCYAP1R1	4	0.93288		ALDH3B2	3	0.93288
	ALDH3B2	4	0.81573		KALRN	3	0.81573
	C17orf78	4	0.81516		KISS1	3	0.81516
	KALRN	4	0.81567		OR1C1	3	0.81567
	KISS1	4	0.39611		PIK3C2G	3	0.39611
	PLA2G4D	4	0.85211		ZP2	3	0.85211
	PROKR2	4	0.81567		ACTL9	2	NA
	SHMT1	4	0.95086		CPA1	2	0.95086
	ACTL9	3	NA		MEP1B	2	0.81573
	CPA1	3	0.81569		NYX	2	0.81569
	NYX	3	0.73781		PAX9	2	0.73781
	OR1C1	3	0.82032		SHMT1	2	0.82032
	OR5I1	3	0.15566		SMIM5	2	NA
	PAX9	3	0.99251		ACVR1B	1	0.99251
	ZP2	3	0.78926		ADCY2	1	0.78926
	ACVR1B	2	0.86059		CCDC42	1	0.86059
	CCDC42	2	0.84829		GPR151	1	0.84829
	DMRTC2	2	0.87851		METAP2	1	0.87851
	MEP1B	2	0.69687		PLA2G4D	1	0.69687
	SMIM5	2	NA		SLC26A11	1	0.81568
	ADCY2	1	0.87201		TERF1	1	0.87201
	AFM	1	0.87925
	CHRDL1	1	0.16478
	FAM86B3P	1	NA
	HEMGN	1	0.8146
	MSL3P1	1	NA
	OR5A1	1	0.83785
	SLC26A11	1	0.85323
	SLC6A5	1	0.81567
	TERF1	1	0.8406
	ZNF90	1	0.81568
	ZNRF4	1	0.91725
