# Supplementary material for: Combining Pathway Identification and Breast Cancer Survival Prediction via Screening-Network Methods
Source: Front Genet. 2018 Jun 14;9:206. doi: 10.3389/fgene.2018.00206 (PMC6011013; doi:10.3389/fgene.2018.00206)
Supplement: Supplementary file 6 [file Table_6.XLSX]

## Sheet: Table S6
Table S6. Integration of mRNA expression data and copy number aberrations (CNAs) data: identification of the common BMD+DAD-genes occurrence sorted in an ordered list by using the combination of BMD+DAD-screening and network Cox regression methods (Coxnet and ADMMnet).
	Legend
	BMD+DAD-genes: ﻿high-risk genes or potential biomarkers selected by the the combination of BMD+DAD-screening and network Cox regression methods (Coxnet and ADMMnet).
	Gene frequency: number of times the BMD+DAD-genes occurrence.
	p_value_HEFaIMp: score identified in the HEFaIMp tool. The value p_value_HEFaIMp=NA identifies the BMD+DAD-genes that are not covered by HEFaIMp tool.
										p_value_HEFaIMp
	mRNA+CNAs DATA: BMD+DAD-screening+Coxnet				mRNA+CNAs DATA: BMD+DAD-screening+ADMMnet
	BMD+DAD-genes	Gene frequency	p_value_HEFaIMp		BMD+DAD-genes	Gene frequency	p_value_HEFaIMp			>1 0.05 0
	AFF3	20	0.78381		AFF3	20	0.78381
	AURKA	20	0.83663		AURKA	20	0.83663		Not significant Significant
	BCL2	20	0.7865		BCL2	20	0.7865		(From: http://hefalmp.princeton.edu/hefalmp)
	C17orf78	20	0.9289		C17orf78	20	0.9289
	EXPH5	20	0.95524		EXPH5	20	0.95524
	FEZF2	20	0.86552		FEZF2	20	0.86552
	FGFR4	20	0.81591		FGFR4	20	0.81591
	FUT3	20	0.81567		FUT3	20	0.81567
	LRP2	20	0.94227		LRP2	20	0.94227
	PDZK1	20	0.81519		PDZK1	20	0.81519
	REL	20	0.00228		REL	20	0.00228
	SPC25	20	0.84141		SPC25	20	0.84141
	TMEM26	20	0.96135		TMEM26	20	0.96135
	TROAP	20	0.81569		TROAP	20	0.81569
	UBE2C	20	0.94468		UBE2C	20	0.94468
	ARVCF	18	0.88245		ARVCF	18	0.88245
	GPR87	17	0.81569		GPR87	17	0.81569
	IFNK	17	0.76685		IFNK	17	0.76685
	EPHA6	16	0.73224		EPHA6	16	0.73224
	HFE2	16	0.86638		HFE2	16	0.86638
	PCM1	16	0.77198		PCM1	15	0.77198
	PNLIPRP1	16	0.99413		PNLIPRP1	15	0.99413
	CCDC71L	15	NA		CCDC71L	14	NA
	DNAH9	14	0.95		DNAH9	14	0.95
	MRGPRX2	14	0.89807		MRGPRX2	14	0.89807
	CACNA1E	13	0.07367		CACNA1E	13	0.07367
	MAGEC1	13	0.74465		HLCS	12	0.74465
	ZFYVE27	12	0.91547		PAX9	12	0.91547
	HLCS	11	0.0414		ZFYVE27	12	0.0414
	PAX9	11	0.964		MAGEC1	11	0.964
	IFNA6	10	0.44073		IFNA6	10	0.44073
	NUP210L	9	0.77425		NUP210L	9	0.77425
	OR5I1	9	0.81573		ATXN3	7	0.81573
	CHRDL1	7	0.794		OR5I1	7	0.794
	SLC22A25	7	NA		SLC22A25	7	NA
	ATXN3	6	0.85776		CHRDL1	6	0.85776
	GPR151	6	0.93876		GPR151	6	0.93876
	LIPK	6	0.98191		OR10AD1	6	0.98191
	OR10AD1	6	0.82275		LIPK	5	0.82275
	SOWAHB	6	NA		SOWAHB	5	NA
	CRYGN	5	0.81573		AFM	4	0.81573
	RRM2	4	0.93705		CRYGN	4	0.93705
	ZNF774	4	0.78473		FAM3B	4	0.78473
	AFM	3	0.83256		MDGA2	4	0.83256
	BPIFB3	3	NA		RRM2	4	0.81572
	CSHL1	3	0.81573		ZNF774	4	0.81573
	MDGA2	3	0.81572		SPATA4	3	0.81572
	SPATA4	3	0.69894		BPIFB3	2	NA
	FAM3B	2	0.81811		CSHL1	2	0.81811
	OR8S1	2	0.81573		OR8S1	2	0.81573
	PCDHB7	2	0.91906		PCDHB7	2	0.91906
	ANP32C	1	0.81571		ANP32C	1	0.81571
	CDC7	1	0.71972		GLP1R	1	0.71972
	FMO3	1	0.78302		GLRA1	1	0.78302
	GLP1R	1	0.93288		GLYATL3	1	NA
	GLRA1	1	0.81573		GPA33	1	0.81573
	GLYATL3	1	NA		ITIH1	1	0.81516
	GPA33	1	0.81567		MAP7D3	1	0.81567
	ITIH1	1	0.39611		MSX2	1	0.39611
	MAP7D3	1	0.85211		SYT10	1	0.85211
	MSX2	1	0.81567
	OR6Y1	1	0.95086
	PIK3C2G	1	0.81573
	SYT10	1	0.81569
